# Supplementary material for: A New Gene SCY3 Homologous to Scygonadin Showing Antibacterial Activity and a Potential Role in the Sperm Acrosome Reaction of Scylla paramamosain
Source: Int J Mol Sci. 2023 Mar 16;24(6):5689. doi: 10.3390/ijms24065689 (PMC10053787; doi:10.3390/ijms24065689)
Supplement: Supplementary file 1 [file ijms-24-05689-s001.zip]

Archive with 1 entries (1 files):
- ijms-2237831-supplementary.pdf
